# Supplementary material for: Short-Term Surveillance of Cytokines and C-Reactive Protein Cannot Predict Efficacy of Fecal Microbiota Transplantation for Ulcerative Colitis
Source: PLoS One. 2016 Jun 27;11(6):e0158227. doi: 10.1371/journal.pone.0158227 (PMC4922664; doi:10.1371/journal.pone.0158227)
Supplement: S1 File — (XLS) [file pone.0158227.s001.xls]

## Sheet: TNFR-2
Sex（female=0, male=1）	Age(years)	Disease duration (years)	Age at onset (years)	Age at diagnosis（≤16=1；17-40=2；≥40=3）	Smoking（no=0, yes=1）	With history of steroid（no=0, yes=1）	With history of immunomodulator（no=0, yes=1）	ESR	WBC	Hb	ALB	IgG	IgA	IgM	TNFR-II (pre-FMT)	3d post-FMT
1	30	7	23	2	0	0	0	13	6.86	146	43.6	10.6	1.77	1.69	812.27	1264.71
0	23	4	19	2	0	1	0	22	11.71	107	41.4	15.1	3.32	0.93	920.02	733.2
0	24	5	19	2	0	1	0	28	5.3	105	43.4	15.7	3	0.78	1752.6	2324.58
1	24	1	23	2	0	0	1	13	4.58	121	36.4	15.7	2.57	1.05	1015.18	999.07
0	53	5	48	3	0	0	0	71	7.43	75	31.5	19.1	3.49	1.62	2219.65	2350.45
0	59	11	48	3	0	0	1	22	6.45	135	40.7	14.7	1.55	1.03	2488.64	2417.78
0	60	12	48	3	0	0	0	27	3.68	135	40.7	11.6	1.23	0.94	1273.85	2024.27
0	60	21	39	2	0	0	0	26	7.5	105	33.2	16.4	2.16	1.5	1982	940.79
0	45	6	39	2	1	0	0	57	6.9	135	40.5	20	2.3	1.45	926.99	1896.35
1	41	3	38	2	0	0	1	50	6	113	38.8	9.33	2.03	1.81	3506.56	2714.78
0	53	5	48	3	0	0	0	28	8.22	75	31.5	19.1	3.49	1.62	1526.02	1859.61
0	19	8	11	1	0	1	0	40	11.21	116	41	15.5	2.26	1.21	1025.56	2011.98
0	44	2	42	3	0	0	1	11	8.52	130	44.8	14.31	2.08	1.24	2096.94	3314.65
0	50	15	35	2	0	0	0	27	7.56	120	41.7	13.99	2.41	1.25	1604.16	2146.26
1	39	5	34	2	0	0	0	1	4.9	149	82.5	13.4	1.25	1.29	938.01	1069.69
1	29	6	23	2	1	0	0	9	5.69	145	40.3	10.7	1.72	0.6	1618.44	304.01
1	33	10	23	2	0	0	0	52	11.33	137	36.8	12.9	2.51	1.31	2224.93	1273.09
1	39	21	18	2	0	0	0	21	8.76	136	44.8	13.8	2.44	1.83	424.07	807.73
0	19	4	15	1	0	1	0	24	9.99	115	37.3	9.7	0.88	0.48	3929.05	2463.76

## Sheet: Controls
Code	IL-2	IL-4	IL-6	IL-10	TNF	IFN	IL-17A	IL-11	G-CSF	TNFR-II	TNFR-I	IL-1β	GM-CSF	MCP-1
C001	2.58	2.99	5.42	3.95	5.12	3.85	20.05	0	0	634.55	38.81	0	12.64	9.54
C002	6.59	5.31	4.25	3.55	3.63	4.05	7.51	0	0	60.48	5.39	0	0	1.78
C003	5.42	5.05	5.7	3.62	3.47	4.63	18.58	1.76	0	620.26	10.69	0	0	10.73
C004	3.66	3.57	2.53	1.76	3.31	2.46	28.28	0	0.5	803.95	81.63	1.22	0	35.43
C005	6.19	5.44	4.89	4.15	2.98	4.14	15.46	0	0	140.87	9.16	0	0	1.38
C006	2.11	2.53	3.08	0	0	2.88	20.05	0	0	669.71	66.1	0	0	12.26
C007	4.48	4.66	5.42	3.55	2.98	4.43	19.34	0	0.28	1343.78	34.68	0	0	18.64
C008	1.71	0	3.75	0	0	0	13.78	4.37	0	1206.71	98.5	0	0	7.83
C009	1.71	3.57	5.7	1.76	0	5.21	35.99	2.13	0	590.55	21.6	0	0	15.7

## Sheet: TNFR-1
Sex（female=0, male=1）	Age(years)	Disease duration (years)	Age at onset (years)	Age at diagnosis（≤16=1；17-40=2；≥40=3）	Smoking（no=0, yes=1）	With history of steroid（no=0, yes=1）	TNFR-I (pre-FMT)	3d post-FMT
1	30	7	23	2	0	0	26.77	55.58
0	23	4	19	2	0	1	66.39	6.85
1	24	1	23	2	0	0	37.61	31.44
0	53	5	48	3	0	0	167.37	161.62
0	59	11	48	3	0	0	1.22	0
0	60	21	39	2	0	0	47.46	25.84
0	24	5	19	2	0	1	204.68	193.34
0	60	12	48	3	0	0	0	0
0	45	6	39	2	1	0	14.16	27.21
1	41	3	38	2	0	0	8.61	8.07
0	53	5	48	3	0	0	128.32	203.65
0	19	8	11	1	0	1	40.98	79.97
0	44	2	42	3	0	0	0	21.27
1	39	5	34	2	0	0	37.09	55.33
1	29	6	23	2	1	0	23.67	10.55
1	33	10	23	2	0	0	251.18	80.26
0	50	15	35	2	0	0	100.16	152.95
1	39	21	18	2	0	0	4.59	6.4
0	19	4	15	1	0	1	467.18	389.3

## Sheet: TNF
Sex（female=0, male=1）	Age(years)	Disease duration (years)	Age at onset (years)	Age at diagnosis（≤16=1；17-40=2；≥40=3）	Smoking（no=0, yes=1）	With history of steroid（no=0, yes=1）	TNF (pre-FMT)	3d post-FMT
1	30	7	23	2	0	0	0	26.9
0	23	4	19	2	0	1	0	4.95
1	24	1	23	2	0	0	0	0
0	53	5	48	3	0	0	2.48	0
0	59	11	48	3	0	0	0	0
0	60	21	39	2	0	0	2.31	2.82
0	24	5	19	2	0	1	0	0
0	60	12	48	3	0	0	0	2.57
0	45	6	39	2	1	0	3.47	2.98
1	41	3	38	2	0	0	7.28	5.46
0	53	5	48	3	0	0	0	0
0	19	8	11	1	0	1	0	0
0	44	2	42	3	0	0	0	3.31
1	39	5	34	2	0	0	3.47	3.31
1	29	6	23	2	1	0	0	0
1	33	10	23	2	0	0	0	0
0	50	15	35	2	0	0	34.14	10.83
1	39	21	18	2	0	0	3.47	5.46
0	19	4	15	1	0	1	2.39	0

## Sheet: MCP-1
Sex（female=0, male=1）	Age(years)	Disease duration (years)	Age at onset (years)	Age at diagnosis（≤16=1；17-40=2；≥40=3）	Smoking（no=0, yes=1）	With history of steroid（no=0, yes=1）	MCP-1 (pre-FMT)	3d post-FMT
1	30	7	23	2	0	0	11.45	19.87
0	23	4	19	2	0	1	19.5	16.44
1	24	1	23	2	0	0	42.76	36.33
0	53	5	48	3	0	0	0	0
0	59	11	48	3	0	0	22.86	33.49
0	60	21	39	2	0	0	15.77	12.9
0	24	5	19	2	0	1	27.69	32.68
0	60	12	48	3	0	0	11.46	31.79
0	45	6	39	2	1	0	13.15	9.53
1	41	3	38	2	0	0	31.36	19.45
0	53	5	48	3	0	0	2.61	0
0	19	8	11	1	0	1	15.8	15.88
0	44	2	42	3	0	0	0	23.35
0	50	15	35	2	0	0	23.58	29.97
1	39	21	18	2	0	0	3.55	9.72
0	19	4	15	1	0	1	19.77	37.36
1	39	5	34	2	0	0	37.02	46.59
1	29	6	23	2	1	0	58.46	9.95
1	33	10	23	2	0	0	42.88	19.51

## Sheet: IL-2
Sex（female=0, male=1）	Age(years)	Disease duration (years)	Age at onset (years)	Age at diagnosis（≤16=1；17-40=2；≥40=3）	Smoking（no=0, yes=1）	With history of steroid（no=0, yes=1）	IL-2 (pre-FMT)	3d post-FMT
1	30	7	23	2	0	0	0	0
0	23	4	19	2	0	1	1.25	0
1	24	1	23	2	0	0	0	0
0	53	5	48	3	0	0	0	0
0	59	11	48	3	0	0	0	0
0	60	21	39	2	0	0	0	0
0	24	5	19	2	0	1	0	0
0	60	12	48	3	0	0	0	0
0	45	6	39	2	1	0	3.39	2.49
1	41	3	38	2	0	0	4.48	3.21
0	53	5	48	3	0	0	0	0
0	19	8	11	1	0	1	0	0
0	44	2	42	3	0	0	2.85	6.79
1	39	5	34	2	0	0	6.19	5.71
1	29	6	23	2	1	0	0	0
1	33	10	23	2	0	0	1.71	0
0	50	15	35	2	0	0	4.21	4.12
1	39	21	18	2	0	0	0	1.25
0	19	4	15	1	0	1	1.25	1.25

## Sheet: IL-4
Sex（female=0, male=1）	Age(years)	Disease duration (years)	Age at onset (years)	Age at diagnosis（≤16=1；17-40=2；≥40=3）	Smoking（no=0, yes=1）	With history of steroid（no=0, yes=1）	IL-4 (pre-FMT)	3d post-FMT
1	30	7	23	2	0	0	1.88	1.26
0	23	4	19	2	0	1	2.18	2.41
1	24	1	23	2	0	0	0	1.94
0	53	5	48	3	0	0	2.53	1.81
0	59	11	48	3	0	0	0	3.57
0	60	21	39	2	0	0	0	1.53
0	24	5	19	2	0	1	2.3	0
0	60	12	48	3	0	0	1.36	1.36
0	45	6	39	2	1	0	4.41	3.1
1	41	3	38	2	0	0	2.87	2.53
0	53	5	48	3	0	0	0	0
0	19	8	11	1	0	1	2.06	2.41
0	44	2	42	3	0	0	2.87	7.77
1	39	5	34	2	0	0	7.77	7.77
1	29	6	23	2	1	0	0	0
1	33	10	23	2	0	0	2.41	0
0	50	15	35	2	0	0	5.99	5.31
1	39	21	18	2	0	0	0	0
0	19	4	15	1	0	1	1.68	1.45

## Sheet: IL-6
Sex（female=0, male=1）	Age(years)	Disease duration (years)	Age at onset (years)	Age at diagnosis（≤16=1；17-40=2；≥40=3）	Smoking（no=0, yes=1）	With history of steroid（no=0, yes=1）	IL-6 (pre-FMT)	3d post-FMT
1	30	7	23	2	0	0	3.75	8.92
0	23	4	19	2	0	1	26.17	6.26
1	24	1	23	2	0	0	5.22	5.15
0	53	5	48	3	0	0	19.14	25.83
0	59	11	48	3	0	0	8.26	9.53
0	60	21	39	2	0	0	19.69	23.23
0	24	5	19	2	0	1	14.88	8.92
0	60	12	48	3	0	0	9.62	14.2
0	45	6	39	2	1	0	18.6	12.9
1	41	3	38	2	0	0	18.6	28.28
0	53	5	48	3	0	0	16.79	26.86
0	19	8	11	1	0	1	14.2	9.97
0	44	2	42	3	0	0	8.26	16.92
1	39	5	34	2	0	0	3.99	4.76
1	29	6	23	2	1	0	3.99	5.56
1	33	10	23	2	0	0	8.75	21.7
0	50	15	35	2	0	0	6.85	5.42
1	39	21	18	2	0	0	8.09	64.6
0	19	4	15	1	0	1	5.84	33.71

## Sheet: IL-10
Sex（female=0, male=1）	Age(years)	Disease duration (years)	Age at onset (years)	Age at diagnosis（≤16=1；17-40=2；≥40=3）	Smoking（no=0, yes=1）	With history of steroid（no=0, yes=1）	IL-10 (pre-FMT)	3d post-FMT
1	30	7	23	2	0	0	0	0
0	23	4	19	2	0	1	1.92	1.76
1	24	1	23	2	0	0	0	0
0	53	5	48	3	0	0	1.76	0
0	59	11	48	3	0	0	0	0
0	60	21	39	2	0	0	0	0
0	60	12	48	3	0	0	0	0
0	24	5	19	2	0	1	0	0
0	45	6	39	2	1	0	2.76	2.83
1	41	3	38	2	0	0	4.28	2.89
0	53	5	48	3	0	0	3.16	3.02
0	19	8	11	1	0	1	0	1.92
0	44	2	42	3	0	0	2.15	4.76
1	39	5	34	2	0	0	3.62	3.55
1	29	6	23	2	1	0	0	2.07
1	33	10	23	2	0	0	60.01	63.38
0	50	15	35	2	0	0	3.95	2.76
1	39	21	18	2	0	0	0	0
0	19	4	15	1	0	1	1.92	0

## Sheet: IL-17A
Sex（female=0, male=1）	Age(years)	Disease duration (years)	Age at onset (years)	Age at diagnosis（≤16=1；17-40=2；≥40=3）	Smoking（no=0, yes=1）	With history of steroid（no=0, yes=1）	IL-17A (pre-FMT)	3d post-FMT
1	30	7	23	2	0	0	13.78	11.97
0	23	4	19	2	0	1	30.25	30.89
1	24	1	23	2	0	0	30.89	0
0	53	5	48	3	0	0	49.66	50.27
0	59	11	48	3	0	0	17.05	5.91
0	60	21	39	2	0	0	20.05	30.89
0	24	5	19	2	0	1	26.3	0
0	60	12	48	3	0	0	11.97	40.99
0	45	6	39	2	1	0	0	7.51
1	41	3	38	2	0	0	24.27	9.95
0	53	5	48	3	0	0	40.99	34.72
0	19	8	11	1	0	1	15.46	24.27
0	44	2	42	3	0	0	11.97	50.9
1	39	5	34	2	0	0	11.97	0
1	29	6	23	2	1	0	19.32	11.98
1	33	10	23	2	0	0	44.71	18.58
0	50	15	35	2	0	0	20.78	0
1	39	21	18	2	0	0	29.59	21.49
0	19	4	15	1	0	1	7.51	13.78

[truncated: 5 more sheets: IFN-γ, G-CSF, IL-1β, GM-CSF, IL-11]
